# Supplementary material for: Transcriptomic analysis of aggressive meningiomas identifies PTTG1 and LEPR as prognostic biomarkers independent of WHO grade
Source: Oncotarget. 2016 Feb 15;7(12):14551–68. doi: 10.18632/oncotarget.7396 (PMC4924735; doi:10.18632/oncotarget.7396)
Supplement: Supplementary file 3 [file oncotarget-07-14551-s003.xlsx]

## Sheet: MM_intersect_0915.csv
SYMBOL	FoldChange_1NR_vs_1M+R	p-value_1NR_vs_1M+R	FoldChange_1NR_vs_2M+R	p-value_1NR_vs_2M+R	FoldChange_1NR_vs_3	p-value_1NR_vs_3
ACADM	1.30592	0.00593842	1.46102	0.000716339	1.46319	0.000424346
ADAMTS5	0.484806	0.0017469	0.480942	0.000595838	0.476959	1.0869e-05
ADAMTSL3	2.12843	0.0070819	3.1645	0.000636376	7.84349	4.16878e-05
ADC	1.3191	0.00557087	1.31797	0.000926177	1.34117	2.57816e-06
ADPRHL2	1.30971	0.000975662	1.37993	0.000117022	1.33096	0.00056971
AHCY	0.746484	0.00106974	0.784206	0.00545866	0.624315	4.01652e-05
AMH	0.473603	0.000577254	0.532881	0.0013997	0.520753	0.000371803
ANKRD1	0.447204	0.000291744	0.583119	0.00230348	0.556852	0.000603983
ANLN	0.612298	0.00184078	0.585028	0.000251664	0.517816	8.27382e-08
ANXA2	0.512548	0.00247216	0.541521	0.00041445	0.39206	1.51549e-08
AP2S1	0.788685	0.00119764	0.789778	0.00316729	0.755733	1.10151e-05
ASAP3	1.7853	0.00993821	2.13402	0.000791062	2.4697	2.53278e-07
ASPM	0.464678	0.00017091	0.549811	0.000843339	0.330425	1.43305e-10
ATL1	1.35325	9.5847e-05	1.3747	0.000172925	1.63668	8.44837e-08
ATP5H	0.72714	1.61017e-05	0.724889	0.00138878	0.68524	4.44381e-05
ATPBD1B	1.32229	0.0021969	1.47563	8.88953e-05	1.40391	5.94624e-05
AURKA	0.484058	0.00010474	0.477514	0.00010565	0.362501	3.55702e-10
B4GALT3	0.580605	0.00845128	0.645859	0.00774677	0.538234	4.29383e-06
BBS2	1.32491	0.0017695	1.35371	0.00315115	1.62256	2.11823e-06
BCAS4	0.655366	0.00116626	0.588558	1.7117e-05	0.608567	4.88864e-05
BCL2L1	0.72535	0.00162388	0.655982	6.42268e-05	0.614064	2.00442e-07
BIRC5	0.591865	0.000164209	0.625286	0.0011075	0.473142	1.67815e-08
BLCAP	0.577183	0.000240124	0.529825	0.00028778	0.567451	0.000676456
BMP4	1.30434	0.00923791	1.33685	0.00727317	1.34029	0.00035821
BOLA2	0.784759	0.00259894	0.683142	7.09184e-05	0.712031	7.86417e-07
BOLA3	0.673913	0.00241257	0.677611	0.00120219	0.614179	1.29601e-06
BOP1	0.785614	0.000624938	0.77625	5.38373e-05	0.692401	4.51186e-05
BRIX1	0.786136	0.00372635	0.793369	0.00796921	0.722402	5.75896e-06
BTBD3	0.71461	0.00077394	0.788982	0.0016181	0.673315	1.18857e-06
BTF3L4	1.31418	0.000448074	1.26817	0.000560404	1.31305	6.36512e-05
BUB1	0.637048	0.000702175	0.654793	0.000373394	0.499488	3.74274e-09
BYSL	0.767094	7.44854e-06	0.780549	0.000213179	0.707305	2.57715e-07
C10orf104	1.38924	5.03644e-05	1.44942	9.6054e-06	1.69787	1.77402e-10
C10orf32	1.30777	0.0059903	1.37877	0.00183006	1.51171	6.01704e-05
C12orf31	0.7084	1.78208e-05	0.706751	2.76386e-05	0.681432	2.82397e-05
C13orf3	0.745311	0.00394172	0.699573	0.00764034	0.619806	2.00984e-07
C13orf33	1.94558	0.00445356	2.72766	0.000634149	2.76157	8.92914e-07
C13orf34	0.798258	0.000117003	0.799419	0.000255951	0.683	4.72135e-07
C16orf45	1.46978	0.00033	1.2744	0.00522162	1.42126	0.000545717
C16orf89	1.72684	0.00464121	1.82325	0.00403276	2.87216	4.37739e-07
C1orf131	0.701627	0.000116686	0.723823	0.00223616	0.61068	4.64462e-07
C1orf165	1.38785	0.00278505	1.42204	0.000702432	1.65041	3.1102e-06
C1orf89	1.41245	4.81952e-05	1.31106	0.000166748	1.5268	2.16429e-10
C20orf4	0.75982	0.00334537	0.7525	0.0065725	0.730648	2.16012e-05
C20orf52	0.626962	1.04165e-05	0.601713	2.51097e-06	0.58853	6.56879e-07
C20orf94	0.755401	0.00541998	0.790073	0.00428717	0.740944	1.58163e-05
C3	1.30594	0.0061331	1.35216	0.00277618	1.53635	0.000313127
C4orf19	0.650996	0.000382165	0.603955	0.00145023	0.661042	0.000720052
C5orf53	1.57484	0.000369076	1.48799	0.000962935	1.73162	8.54859e-07
C7orf13	0.760465	0.00317964	0.728473	0.0031328	0.686226	0.000450033
CALCOCO1	1.50308	0.00571967	1.57704	0.00180788	1.78767	1.19954e-07
CCDC23	1.29871	0.000394958	1.44969	6.08257e-05	1.56526	8.48577e-08
CCDC45	0.792833	0.0074962	0.751892	0.00377241	0.764416	0.000266141
CCDC86	0.748402	0.000740903	0.740116	7.74565e-05	0.671879	3.35659e-07
CCNB1	0.740235	0.00582404	0.764503	0.000356152	0.659212	7.45511e-09
CCNB2	0.487341	0.000664006	0.557232	0.00197816	0.381208	1.50633e-10
CCNE2	0.77753	0.000872965	0.742104	0.00686977	0.720967	3.47363e-05
CDC2	0.746477	0.00278355	0.752994	0.00984942	0.595877	3.06595e-06
CDCA5	0.739402	0.00034836	0.677386	0.00109258	0.611002	1.90926e-07
CDK4	0.717214	9.35222e-05	0.700813	5.31231e-05	0.700562	0.000919579
CDKN3	0.641256	0.000631549	0.684916	0.00633955	0.512257	1.01006e-06
CDT1	0.673675	0.00568103	0.690314	0.00284315	0.599399	1.82112e-06
CENPF	0.519198	0.000473288	0.597471	0.00052937	0.419618	2.27788e-08
CEP152	0.772031	0.000354792	0.760979	4.9886e-05	0.730326	8.50163e-05
CEP55	0.550419	0.000924824	0.588976	0.00239445	0.450193	9.34864e-08
CITED4	1.27949	0.000357402	1.45503	1.45361e-05	1.37515	0.000484975
CKAP2L	0.512336	1.27627e-05	0.547632	0.00297571	0.389696	8.95861e-10
CKS2	0.783011	0.00197143	0.66863	0.000993204	0.471243	1.99186e-10
CMPK1	1.40265	0.00141687	1.57039	0.000236653	1.61722	8.35355e-08
COX10	0.743847	0.000208602	0.744941	0.00087509	0.651937	1.10645e-05
COX5A	0.705921	0.000499753	0.735387	0.00608687	0.643941	3.57866e-07
COX5B	0.704452	0.000558469	0.705388	0.000859047	0.64786	0.000305913
COX6A1	0.629418	0.0034385	0.551612	5.3004e-05	0.605499	0.000941875
COX8A	0.682203	0.000908958	0.674944	0.00118301	0.626394	3.1767e-06
CSE1L	0.771144	0.0050835	0.763915	0.00136574	0.66476	8.48756e-08
CTGLF7	0.724872	0.00201699	0.683186	0.000170688	0.683915	0.000222903
CTSC	0.388552	4.22217e-05	0.388382	2.77731e-05	0.319194	3.52904e-05
CTSL2	0.227955	1.26412e-07	0.226659	4.00999e-07	0.227616	7.32517e-06
CYP4V2	1.51516	0.0052888	1.77544	0.00111389	2.12046	0.0008678
CYTH2	0.684949	0.00756535	0.704384	0.000566081	0.65231	0.000166751
DAAM1	1.30644	0.00234999	1.31549	0.00509152	1.53694	5.25108e-07
DARS2	0.778978	4.5128e-05	0.751348	1.36817e-05	0.70246	2.74238e-05
DCTN5	0.647938	0.000585467	0.604386	0.000337935	0.585765	3.02756e-07
DCTPP1	0.748673	0.00684085	0.769983	0.00402842	0.664606	4.06511e-05
DCUN1D5	0.760733	0.00341718	0.745578	0.00510626	0.640926	1.80601e-05
DDAH1	2.18878	0.00466349	2.48831	0.00288425	2.53011	1.70614e-05
DENND2A	0.685556	0.00511275	0.581628	0.00109797	0.616258	0.000212019
DHRS3	1.96277	0.00518387	1.95662	0.00181398	3.4863	1.12177e-06
DLGAP5	0.694685	0.00913004	0.711078	0.00406946	0.577859	1.23474e-06
DNAJB11	0.701057	0.00645099	0.702959	0.000769446	0.623429	7.79255e-07
DNAJB4	1.3341	0.00169445	1.41582	0.000918583	1.46934	1.37318e-06
DOCK7	1.30985	0.0010912	1.4521	0.00016071	1.42673	1.98782e-06
DONSON	0.697458	8.71393e-06	0.710204	9.21947e-05	0.631001	1.01835e-06
DTL	0.517722	0.00096845	0.521803	0.000234618	0.45448	2.01134e-09
ECM2	1.46513	0.00903951	1.40064	0.000291308	2.16939	0.000622505
ECT2	0.594631	0.000697918	0.587679	0.000352674	0.460276	1.5347e-08
EDN3	0.0715711	0.00109829	0.0779503	0.000391461	0.0528545	0.000668152
EFTUD2	0.784025	0.00241856	0.785837	0.000894207	0.743877	4.04866e-05
EIF2S2	0.732887	0.0033511	0.743497	0.000121766	0.693986	5.62286e-09
EIF3I	1.3179	9.99724e-05	1.3735	1.907e-05	1.47074	5.98935e-05
EIF4A1	0.788069	1.44887e-05	0.790195	0.00532873	0.70254	3.66577e-05
EIF4A2	1.39666	4.44453e-05	1.41788	0.000680567	1.75648	1.85086e-06
EIF4G3	1.50678	0.00397018	1.46264	0.0082464	1.67605	1.52367e-07
FAM116B	1.28299	0.0011783	1.29939	0.000362965	1.54137	1.17467e-05
FAM132A	1.72108	0.0089815	1.83676	0.00491119	1.75095	1.56588e-07
FAM167B	1.3442	0.000260472	1.32813	0.000237038	1.3576	1.60581e-07
FAM83D	0.687942	1.63928e-06	0.653364	0.000573265	0.495093	1.25995e-08
FASN	0.539251	0.000671211	0.469218	0.000931759	0.515564	6.06841e-06
FEN1	0.688046	0.00089189	0.662046	0.00202683	0.610845	1.01888e-07
FGF2	1.35859	2.30405e-06	1.60238	4.46274e-06	1.7718	0.0001157
FGGY	1.27929	0.0028135	1.30814	0.00571751	1.34609	2.15279e-06
FLJ10986	1.26542	0.00968528	1.36134	0.0022772	1.61194	9.10118e-06
FLVCR2	0.574209	0.0002447	0.614799	0.00174149	0.592395	0.000305018
FOXJ3	1.44947	6.06295e-05	1.69833	2.54161e-06	1.71554	4.25872e-08
FYCO1	1.4092	0.00323373	1.61572	0.000176162	1.61589	1.24795e-05
GFM1	0.788283	0.00205958	0.774847	0.00102655	0.762029	0.000908289
GINS2	0.598563	0.00102726	0.516163	0.00114626	0.511821	2.59047e-08
GMPS	0.786603	0.00336123	0.768948	0.00896826	0.719819	9.83333e-06
GNG12	1.33409	0.00685061	1.4233	0.00233568	1.36247	0.000891508
GPC4	1.37191	0.00742712	1.67967	0.00268903	2.1998	0.000570677
HDAC1	1.65979	0.00346934	1.4114	0.000101393	1.58914	9.14177e-05
HJURP	0.738513	0.00135584	0.717169	0.00813999	0.551023	1.09014e-07
HMGCS1	0.625938	0.00648158	0.57227	0.000338625	0.503316	2.06073e-07
HMMR	0.691526	0.00523969	0.712124	0.00392009	0.587423	1.14919e-07
HOXD13	0.751424	0.000103021	0.760064	9.39369e-05	0.730139	0.000274492
HPRT1	0.766611	0.000517335	0.787353	0.00325038	0.730739	0.000828521
HSPA9	0.704584	0.000936633	0.704961	0.00384007	0.628351	3.6327e-05
HSPB7	1.49569	0.00379356	1.53019	0.00198544	1.99855	5.13256e-08
HSPD1	0.714622	0.000284472	0.714365	0.000114285	0.627051	1.92444e-07
ICMT	1.46113	0.0013076	1.47194	0.000519759	1.46603	1.59371e-08
IGSF5	0.450597	1.81323e-05	0.409049	3.19538e-06	0.464924	5.82744e-05
IMP4	0.713051	0.000104235	0.695904	3.06103e-05	0.605551	1.76578e-08
KDM5B	0.724652	1.43546e-05	0.751059	0.000512341	0.656041	3.73515e-05
KIAA0090	1.41365	3.55043e-05	1.33433	0.000276267	1.31385	0.000126599
KIAA0101	0.352398	6.40839e-05	0.365649	0.00146966	0.324258	7.16351e-09
KIAA0247	1.33569	0.00818454	1.32535	0.0077553	1.69621	8.52341e-05
KIAA0494	1.35524	1.65129e-05	1.46149	6.18787e-06	1.7789	1.53531e-09
KIF11	0.79187	0.00835089	0.66299	0.00353436	0.597657	2.36075e-07
KIF14	0.758517	0.00198153	0.705113	0.000173217	0.591915	4.83368e-10
KIF20A	0.611748	0.00212302	0.583187	0.000897357	0.45429	4.92526e-09
KIF4A	0.700233	0.000205748	0.666495	0.000669096	0.595074	5.02308e-07
KIFC1	0.643652	0.000263702	0.634069	0.005005	0.509257	2.19844e-07
KTELC1	0.762746	0.00180351	0.797615	0.00772511	0.689878	9.69611e-06
LEPR	2.28438	0.00665764	4.70222	8.89198e-05	5.57241	1.13515e-09
LEPROT	1.46096	0.00596497	1.61755	0.00200199	1.92788	1.91674e-07
LHFPL2	0.342351	0.00393771	0.342209	0.000276326	0.314632	0.000133176
LIMA1	1.60407	0.00508189	1.6402	0.000680849	1.54539	6.89465e-06
LIMCH1	1.69529	0.0088848	2.39588	0.00112352	1.99399	0.000940518
LMBRD1	1.30244	0.0087367	1.32365	0.000430803	1.62953	6.34776e-05
LMNB2	0.698713	0.00111147	0.679871	0.000587985	0.633438	2.32471e-05
LOC100130887	1.364	0.00237158	1.37541	0.000703939	1.71138	9.03114e-12
LOC100131261	1.33537	0.000165602	1.44614	1.31038e-06	1.5789	3.57754e-11
LOC100132457	0.792653	0.0017611	0.714555	0.000271149	0.736466	5.6261e-05
LOC286512	1.42399	1.49439e-07	1.454	0.00147853	1.79536	7.10582e-08
LOC345041	0.703175	0.00748006	0.689393	1.10064e-05	0.578985	2.54239e-08
LOC388076	1.32434	0.00181231	1.54462	0.00091392	1.73501	2.18138e-06
LOC388796	0.682917	0.00431257	0.734142	1.45669e-05	0.616782	2.49923e-05
LOC642412	1.59165	0.00620752	2.00901	0.00165931	2.15979	2.55872e-06
LOC643389	0.705445	0.000678449	0.676057	0.000268781	0.701661	0.000587615
LOC643985	0.682314	0.000184185	0.589427	0.000155145	0.628911	0.0003511
LOC644162	1.31879	0.00122904	1.36952	0.00245975	1.37402	4.33595e-05
LOC644214	0.764393	0.00281585	0.716271	0.000156327	0.623303	8.53157e-07
LOC644739	1.31701	0.000174793	1.26245	0.00141737	1.27808	6.46983e-06
LOC646200	1.30866	0.000372029	1.53691	1.23205e-05	1.39372	4.85346e-06
LOC646817	0.706794	1.18189e-05	0.763467	0.000232655	0.694672	0.000627917
LOC650215	0.61495	0.007136	0.584168	0.000271639	0.500527	4.95589e-05
LOC651816	0.670751	0.00262219	0.671725	0.000971003	0.609244	0.000334778
LOC654121	0.773234	0.00462582	0.797355	0.00479141	0.733871	3.70461e-05
LOC727882	1.55596	0.00678047	1.80376	0.00389613	2.09765	2.65887e-06
LOC728564	0.739571	3.53456e-05	0.787149	0.0020557	0.684526	4.74276e-07
LOC728661	1.43823	0.0085727	1.36399	0.00938907	1.52577	2.17954e-05
LOC730323	0.635305	1.86894e-05	0.594541	7.6118e-06	0.627478	0.00010552
LOC731049	0.482586	0.00134757	0.548809	0.0006949	0.458418	2.45266e-05
LOC731314	0.71835	0.00123969	0.729373	0.00550944	0.65253	3.24898e-05
LPHN2	1.80914	0.00330618	2.8063	0.000430403	2.44165	0.000662362
LRRC47	1.25704	8.32765e-05	1.33646	6.6663e-06	1.28837	0.000137023
LZIC	1.45272	0.000205793	1.39446	0.00131041	1.39334	4.48527e-10
MAD2L1	0.688115	0.000410944	0.76588	0.00353703	0.713783	1.63425e-06
Magmas	0.662757	0.00148753	0.67019	0.000258931	0.652413	0.000100471
MAN1C1	1.83618	5.94611e-06	2.37758	8.51262e-07	2.80253	4.52532e-13
MAP3K6	1.39066	0.00320071	2.01228	0.00023295	1.61817	2.05365e-05
MARS	0.738687	0.00288918	0.647084	3.06415e-05	0.711946	0.000421881
MELK	0.614969	0.00128179	0.66631	0.00652769	0.511976	2.65723e-07
MGLL	0.565923	0.000451724	0.638272	0.000436714	0.495719	1.7262e-06
MN1	2.0331	0.00216622	2.76638	0.000118489	3.06077	5.16319e-08
MRPL17	0.740028	0.00541645	0.746862	0.00455518	0.682297	3.6642e-05
MRPL22	0.7577	0.000883292	0.73799	0.000549523	0.703837	4.53464e-05
MRPL24	0.767155	0.000162386	0.770824	0.000256783	0.666757	1.93897e-06
MRPS26	0.764228	0.000249723	0.672499	7.27738e-05	0.683418	2.05287e-07
MSH6	0.714895	6.17953e-06	0.721826	0.000944233	0.65922	2.59345e-06
MXRA8	1.54415	0.00902893	1.74516	0.00230691	1.80645	1.03239e-06
NCAPG	0.502227	0.000581296	0.518141	0.00299797	0.42654	3.82103e-09
NDUFB11	0.783745	0.000813041	0.769751	0.000239539	0.723624	0.000337759
NDUFB9	0.661981	0.000212814	0.633222	6.42956e-05	0.537535	8.07406e-07
NKD2	0.279983	0.00296851	0.287302	0.000823932	0.287189	0.000192832
NME1-NME2	0.735613	0.00721744	0.78366	0.00324063	0.699985	2.88182e-06
NMRAL1	0.709352	0.00105335	0.694732	0.00280642	0.638933	3.77785e-06
NOP56	0.744644	0.000904276	0.740406	9.47007e-05	0.662526	3.29339e-05
NPAL3	2.07292	0.00158037	1.65884	0.000858986	1.89732	1.72474e-07
NR2C2AP	0.774681	0.00442836	0.783879	8.03241e-05	0.718092	3.86602e-08
NUSAP1	0.536459	0.000444385	0.568116	0.00222511	0.370453	1.41572e-08
OCIAD2	0.699341	0.0052556	0.581356	0.00548251	0.580877	0.000270423
PA2G4	0.768839	0.0050488	0.758281	0.000443172	0.690299	0.000803273
PABPC1L	0.762226	0.000434767	0.752955	0.00337778	0.737407	0.000337164
PAICS	0.69631	0.00492468	0.677905	0.00649723	0.598538	1.24213e-06
PAQR4	0.687249	0.00378815	0.711988	0.00143828	0.683457	1.87392e-05
PARK7	1.32667	0.00423883	1.30016	0.00900512	1.31126	8.08826e-05
PEF1	1.72433	2.71085e-06	1.53147	0.000141585	1.38035	2.85273e-06
PFAS	0.760268	0.00103048	0.753724	0.000736088	0.667859	1.66495e-08
PGM1	1.57804	0.00118179	1.92127	0.000169635	2.09085	1.95864e-07
PHGDH	0.381171	0.00361873	0.317335	6.67106e-05	0.289914	7.21068e-05
PIGV	1.34824	0.000158772	1.25847	0.000187319	1.30246	9.75669e-05
PLCL2	1.41262	0.00665872	1.84422	1.90214e-05	1.58384	4.03358e-06
PLD6	0.7498	4.94208e-08	0.771354	0.00596057	0.698866	3.0265e-05
PLEKHM2	1.25687	0.000195015	1.42602	4.44236e-07	1.60224	1.13676e-05
PLOD3	0.736349	4.34884e-06	0.642924	1.71573e-06	0.623302	7.00384e-06
PMS2L4	0.551213	0.00015157	0.518361	2.19779e-05	0.564967	0.00013512
PNRC2	1.43022	2.7145e-05	1.67463	2.62099e-06	1.67539	1.19026e-12
PODN	2.08267	0.00179035	3.11797	8.40164e-05	3.371	6.88067e-08
PPAP2B	2.24021	0.005315	3.98148	0.000455315	4.10456	1.04515e-09
PPCS	1.47388	0.00297157	1.60981	0.000169312	1.71621	2.49043e-08
PPP2R3C	1.32257	0.000514439	1.30881	0.000711365	1.60455	2.35638e-05
PPP3CB	1.58594	0.000897533	1.56245	0.000134241	2.1135	5.21811e-09
PPP4C	0.790939	2.17565e-05	0.70851	1.69888e-05	0.727086	5.43544e-06
PRC1	0.376373	5.11377e-05	0.364164	0.000181624	0.282142	1.35728e-11
PRELID1	0.779302	0.00804463	0.696266	5.65882e-05	0.784641	0.000127886
PRKCH	1.29853	0.00241762	1.37118	0.0007374	1.86786	1.65366e-06
PROS1	1.4269	0.0036769	1.66875	0.00037576	2.01324	1.8792e-05
PRPF3	0.722327	0.00159633	0.672525	9.65539e-06	0.589451	2.40576e-10
PRPF4	0.716789	2.73816e-06	0.781098	0.0021057	0.644442	6.69579e-11
PSAT1	0.702299	0.00541566	0.724325	0.0018466	0.637093	0.000246829
PSMB3	0.787243	0.000230694	0.796188	0.00174494	0.769351	0.000101446
PSMF1	0.799708	8.69145e-06	0.778417	5.2011e-05	0.792771	0.000725758
PSMG1	0.644359	7.13045e-05	0.65438	0.000572881	0.545939	0.000419937
PTPRF	1.45319	0.00488237	1.40006	0.00370516	1.72447	2.47711e-07
PTTG1	0.608897	0.000205966	0.728521	0.00615944	0.424261	4.24032e-08
PUM1	1.28511	6.07176e-05	1.30375	0.000123596	1.40722	4.94735e-09
PUS7	0.731892	0.000105125	0.720657	8.74902e-05	0.605538	5.36593e-07
RACGAP1	0.720509	0.00383554	0.749217	0.00280192	0.653948	2.14628e-06
RAVER2	1.50534	0.000479431	1.57074	0.000106443	2.00371	2.06081e-08
RCN1	0.561558	0.000190991	0.474667	1.19197e-05	0.525035	1.41935e-06
RFC4	0.70163	0.000178243	0.687803	0.000784339	0.648099	7.19532e-07
RHPN2	0.415571	0.00365965	0.409869	0.00144703	0.352741	1.22379e-06
RNF11	1.25312	0.00248801	1.2541	0.00079337	1.46246	4.14143e-10
ROBLD3	0.719944	2.54658e-05	0.746359	0.000117651	0.651047	1.2288e-05
ROMO1	0.664533	0.000120045	0.613574	1.42384e-05	0.618938	1.04759e-06
RPL22	1.36476	0.0023297	1.54087	3.50839e-05	1.68044	5.62774e-07
RPN2	0.793728	0.00660082	0.742257	0.00112751	0.704108	0.000849151
RPS7	0.675492	0.000519203	0.665661	0.000734216	0.591389	2.32184e-06
RPS8	1.3494	0.000192698	1.72572	2.5748e-05	1.61852	2.715e-06
SAMD11	1.38082	0.00686192	1.4066	0.00488748	1.58971	2.96415e-08
SCAMP3	0.732369	6.92639e-05	0.730522	0.000374014	0.696613	2.52691e-05
SDF4	1.42711	0.00951048	1.58685	0.000719984	1.55097	0.000137502
SECISBP2	0.722409	0.000180852	0.751706	0.00133558	0.766864	0.000891112
SERINC1	1.37279	0.000454468	1.38434	0.000942458	1.68859	1.8273e-06
SESN1	1.68324	0.00993788	1.87264	0.00214519	2.38078	2.05305e-06
SF3B4	0.767347	0.000264635	0.759304	0.00101513	0.717727	0.000241787
SFRS6	0.773226	2.72061e-05	0.788035	2.69734e-05	0.725867	3.28744e-06
SGCD	1.34651	0.0060103	1.56033	0.0012066	1.54811	1.22905e-06
SHMT2	0.627888	0.00883091	0.620566	0.00575972	0.57701	1.26138e-05
SHPK	0.786445	0.002672	0.738105	0.00955386	0.658784	3.74538e-07
SLC25A39	0.751289	0.00101417	0.691674	4.50993e-05	0.709531	7.73652e-07
SLC31A1	0.697812	0.000240588	0.706368	0.00117861	0.588645	1.63745e-07
SLC35B1	0.783533	0.0010821	0.780924	0.0058481	0.695163	5.30828e-06
SLC41A2	1.29921	0.00103487	1.32062	9.78961e-05	1.46051	1.27067e-05
SLC9A1	1.41931	0.00375321	1.38113	0.000918571	1.29166	0.000225972
SMAD7	1.49512	0.00490888	1.65019	0.00132002	1.70982	2.33404e-05
SMAD9	1.52122	0.00177196	1.81195	0.000984283	2.47147	7.28938e-08
SNAP25	0.65641	0.00893648	0.723796	0.00133089	0.656869	0.000820375
SNF8	0.717449	0.00729795	0.65468	2.57822e-06	0.669411	3.48664e-07
SNRNP40	1.29334	0.00805026	1.34067	0.00183557	1.33163	0.00091524
SNRPB	0.680168	9.22254e-06	0.622352	1.2883e-05	0.583327	2.09712e-08
SNRPD2	0.78924	6.57389e-05	0.78329	0.00121785	0.71491	1.5697e-05
SNRPG	0.779279	0.000179903	0.785714	0.000339572	0.718823	2.82086e-06
SPAG4	0.685497	0.00544678	0.661561	0.00556985	0.653877	0.000470255
SPC24	0.656296	0.00216031	0.629429	0.000127521	0.556049	1.13961e-06
SPEN	1.30543	0.000381864	1.36075	1.13908e-06	1.42137	1.11439e-06
SPG3A	1.56873	9.3407e-05	1.55984	0.00124867	2.20451	3.52228e-06
SPIRE2	0.732221	0.000620601	0.667309	6.94555e-05	0.662357	5.51291e-05
SRXN1	0.684272	0.00810611	0.610685	1.56681e-05	0.675517	6.69651e-05
SSBP1	0.787512	0.000631571	0.78132	0.00905571	0.729906	5.01159e-07
STIP1	0.728159	0.00131387	0.720744	4.35141e-06	0.60628	5.36063e-07
STK36	0.799688	0.00234717	0.796929	0.00292001	0.767109	0.000138429
STX12	1.28925	0.000759974	1.48347	9.67519e-05	1.50782	1.58807e-08
SUSD1	0.745328	0.00191487	0.731134	0.00525582	0.74093	0.000337272
SUZ12	0.778535	0.00450866	0.757432	0.000204745	0.718114	6.65452e-05
SYF2	1.36622	0.000147113	1.64228	4.72654e-07	1.53846	2.5917e-07
SYNC1	1.4926	0.00275012	1.58465	0.000825902	1.72424	4.11104e-07
TACC3	0.79831	0.00663198	0.734785	0.00204526	0.672784	5.2197e-06
TACO1	0.773509	0.000122406	0.762647	0.000584475	0.710718	1.12599e-07
TAF12	1.29766	0.00127923	1.29869	0.000732599	1.35887	1.12572e-06
TEAD2	0.689729	0.000663822	0.673226	0.00595144	0.597184	0.00043298
TEX15	0.663044	0.000841506	0.652155	0.000355298	0.71653	0.000609859
TGIF2	0.74608	4.07411e-06	0.768901	2.04558e-05	0.710122	3.28953e-05
TK1	0.607821	0.00277405	0.616262	0.00372194	0.467773	3.83e-09
TM2D1	1.34276	0.00023363	1.5761	1.98992e-06	1.54867	5.49826e-08
TMEM132A	0.637491	0.00230204	0.571852	0.000856223	0.544678	6.07187e-07
TMEM189	0.738675	0.00561805	0.733171	0.00187029	0.649368	4.18543e-06
TMEM50A	1.4273	0.000415774	1.46603	0.000143454	1.54479	1.9001e-10
TMEM59	1.34169	0.00215205	1.4769	0.000150701	1.54025	2.1369e-05
TNFRSF14	1.35605	0.000897377	1.47457	6.8452e-05	1.86386	0.00014292
TOMM40	0.729313	8.78873e-05	0.744716	4.32444e-05	0.677094	8.56309e-08
TOP2A	0.209493	0.00124202	0.26677	0.00603815	0.149307	2.82579e-10
TPRG1L	1.35217	0.000283567	1.54419	2.48082e-05	1.55726	7.51815e-06
TPX2	0.53866	0.000951744	0.545437	0.00180478	0.38727	8.73926e-12
TRAPPC3	1.30473	0.00218934	1.43602	1.52811e-05	1.44107	1.24233e-06
TRIB3	0.633819	0.0008091	0.609977	0.00176748	0.589129	1.14813e-05
TRIP13	0.525431	6.50025e-05	0.554725	3.74189e-05	0.418269	7.9971e-10
TROAP	0.689695	3.50445e-05	0.590594	2.55549e-05	0.509478	1.06414e-07
TSPAN17	0.783476	0.00126298	0.745081	0.000176366	0.694318	2.29712e-06
TTK	0.647331	0.00157348	0.734162	0.000275634	0.716711	9.01962e-08
TTYH3	0.754798	0.000132664	0.74954	0.00511456	0.713235	0.000572536
UBE2C	0.43191	5.62377e-05	0.453333	0.000496352	0.323726	5.9109e-09
UBE2T	0.569812	0.000210286	0.628603	0.00209749	0.426188	5.58222e-08
UBE4B	1.35421	0.000815545	1.54207	1.30506e-05	1.56208	1.01858e-07
UBQLN4	0.721495	5.35611e-05	0.753314	0.00023718	0.691303	3.91201e-06
UIMC1	0.753267	0.00681946	0.749846	0.00504994	0.688958	0.000181071
URM1	0.774037	3.62756e-05	0.732608	7.18566e-06	0.723211	2.23408e-07
USP24	1.32378	0.00318703	1.38974	0.0010415	1.51613	5.96648e-07
VAMP3	1.40548	0.00272081	1.55641	9.40952e-05	1.64564	2.09704e-09
VPS36	0.76278	0.00522372	0.678787	0.00106415	0.700635	0.000939095
WASF2	1.32833	0.00306829	1.3318	0.00169892	1.57106	3.76582e-06
WISP1	0.758685	7.52782e-06	0.795143	0.00109966	0.759862	0.000627573
WNT6	0.577939	0.00012512	0.448772	4.96708e-06	0.548004	0.0004234
XPO5	0.765874	0.00151724	0.71482	0.000708906	0.703122	3.66825e-06
YBX1	1.26896	0.00134453	1.36752	0.000641343	1.32675	0.000191731
YTHDF2	1.28673	0.00879377	1.33678	0.00130958	1.27839	0.000505167
ZDHHC23	0.726077	0.00181888	0.757137	0.00274585	0.747378	0.000854033
ZMYM6	1.2726	0.0019814	1.50524	6.08229e-05	1.34659	5.21521e-06
ZMYND12	1.28308	0.00306684	1.26416	0.00218156	1.47231	7.79139e-07
ZSWIM5	1.56553	0.000111679	1.35827	0.000656115	1.61281	8.30547e-08
ZZZ3	1.28649	4.50414e-05	1.352	1.34914e-05	1.3665	1.94627e-07
